# Supplementary material for: Expansion and application of dye tracers for measuring solid food intake and food preference in Drosophila
Source: Sci Rep. 2021 Oct 8;11:20044. doi: 10.1038/s41598-021-99483-7 (PMC8501022; doi:10.1038/s41598-021-99483-7)
Supplement: Supplementary file 2 — Supplementary Information 2. [file 41598_2021_99483_MOESM2_ESM.xlsx]

## Sheet: Sheet1
				ConEx												Ex-Q
Dye	λ (nm)	Supplier	Product Number	Readily detectable?	Consistent ExVial across dye concentrations?	Detects effect of starvation in females?	Detects effect of female mating status?	Detects effect of strain in females ?	Detects effect of strain in males?	Detects effects of sex?	Linear with time in females?	Linear with time in males?	Applicable to food preference?	Proportional measures in CAFÉ and ConEx?		Readily detectable?	Applicable to food preference?
Orange 4	483	Sigma-Aldrich, St. Louis, MO	75370-25G	yes	yes	yes	yes	yes	yes	females greater	yes	yes	yes	yes		yes	yes
FD&C Yellow #10	412	Spectrum, New Brunswick, NJ	DC200-25GM	yes	yes	yes	yes	yes	yes	males greater	-	-	-	-		-	-
FD&C Yellow #6	485	Spectrum, New Brunswick, NJ	FD155-100GM	yes	yes	yes	yes	yes	yes	males greater	-	-	-	-		-	-
Light Green SF Yellowish	630	Spectrum, New Brunswick, NJ	LI105-10GM	yes	yes	yes	yes	yes	yes	males greater, strain dependent	-	-	-	-		-	-
Patent Blue	635	Spectrum, New Brunswick, NJ	PA135-25GM	yes	yes	yes	no	yes	no	-	-	-	-	-		-	-
Acid Blue 3 Sodium Salt	638	Spectrum, New Brunswick, NJ	TCI-A1242-5G	yes	no @ 2%	yes	no	yes	no	-	-	-	-	-		-	-
Bromophenol Red	435	Spectrum, New Brunswick, NJ	BR150-5GM	moderate	-	-	-	-	-	-	-	-	-	-		-	-
Orange G	475	Spectrum, New Brunswick, NJ	OR105-25GM	moderate	-	-	-	-	-	-	-	-	-	-		-	-
FD&C Red No. 6	485	Spectrum, New Brunswick, NJ	D1139-25GM	moderate	-	-	-	-	-	-	-	-	-	-		-	-
Cochineal Red A	506	Spectrum, New Brunswick, NJ	CO102-25GM	moderate	-	-	-	-	-	-	-	-	-	-		-	-
Hematoxylin monohydrate	291	Sigma-Aldrich, St. Louis, MO	1159380025	no	-	-	-	-	-	-	-	-	-	-		-	-
Tropaeolin O	387	Spectrum, New Brunswick, NJ	TR145-25GM	no	-	-	-	-	-	-	-	-	-	-		-	-
Green No. 8	400	Spectrum, New Brunswick, NJ	D1129-100GM	no	-	-	-	-	-	-	-	-	-	-		-	-
Cresol Red	425	Spectrum, New Brunswick, NJ	CR120-10GM	no	-	-	-	-	-	-	-	-	-	-		-	-
Orange IV	440	Spectrum, New Brunswick, NJ	OR110-25GM	no	-	-	-	-	-	-	-	-	-	-		-	-
Ultramarine Blue	455	Spectrum, New Brunswick, NJ	UL105-100GM	no	-	-	-	-	-	-	-	-	-	-		-	-
Brilliant Yellow	497	Spectrum, New Brunswick, NJ	BR125-25GM	no	-	-	-	-	-	-	-	-	-	-		-	-
FD&C Carmine	500	Spectrum, New Brunswick, NJ	F1012-10GM	no	-	-	-	-	-	-	-	-	-	-		-	-
Oil Red O	518	Spectrum, New Brunswick, NJ	O1018-25GM	no	-	-	-	-	-	-	-	-	-	-		-	-
FD&C Red #3	526	Spectrum, New Brunswick, NJ	FD135-25GM	no	-	-	-	-	-	-	-	-	-	-		-	-
Betanin	535	Spectrum, New Brunswick, NJ	TCI-B0397-25G	no	-	-	-	-	-	-	-	-	-	-		-	-
Neutral Red	540	Spectrum, New Brunswick, NJ	NE113-10GM	no	-	-	-	-	-	-	-	-	-	-		-	-
Basic Fuchsin Hydrochloride	550	Spectrum, New Brunswick, NJ	BA135-25GM	no	-	-	-	-	-	-	-	-	-	-		-	-
Pyrogallol Red	555	Spectrum, New Brunswick, NJ	P1618-5GM	no	-	-	-	-	-	-	-	-	-	-		-	-
Nigrosin	570	Spectrum, New Brunswick, NJ	NI115-25GM	no	-	-	-	-	-	-	-	-	-	-		-	-
Anniline Blue	600	Spectrum, New Brunswick, NJ	AN105-10GM	no	-	-	-	-	-	-	-	-	-	-		-	-
Evans Blue	611	Spectrum, New Brunswick, NJ	EV105-10GM	no	-	-	-	-	-	-	-	-	-	-		-	-
Bromocresol Green	616	Spectrum, New Brunswick, NJ	BR135-5GM	no	-	-	-	-	-	-	-	-	-	-		-	-
Toluidine Blue O	630	Spectrum, New Brunswick, NJ	TO110-10GM	no	-	-	-	-	-	-	-	-	-	-		-	-
Supplementary Table 1. Summary of dyes tested and experimental results described in detail in main text. Columns A-C: dyes tested, wavelengths used to measure absorbance, suppliers. Columns D-N: results from Con-Ex studies indicated in row 2. Columns P and Q: results from EX-Q studies indicated in row 2. The ‘-‘ symbol indicates not tested.
